# Supplementary material for: Omicron BA.1 Mutations in SARS-CoV-2 Spike Lead to Reduced T-Cell Response in Vaccinated and Convalescent Individuals
Source: Viruses. 2022 Jul 19;14(7):1570. doi: 10.3390/v14071570 (PMC9318964; doi:10.3390/v14071570)
Supplement: Supplementary file 1 [file viruses-14-01570-s001.zip]

Archive with 1 entries (1 files):
- viruses-1804739-supplementary.pdf
